# Supplementary material for: Direct Electrophysiological Correlates of Body Ownership in Human Cerebral Cortex
Source: Cereb Cortex. 2018 Nov 14;29(3):1328–41. doi: 10.1093/cercor/bhy285 (PMC6373693; doi:10.1093/cercor/bhy285)
Supplement: Supplementary Data [file bhy285supplement_1.zip]

Archive with 2 entries (2 files):
- bhy285_Guterstam_Supplementary_Results.docx
- bhy285_Guterstam_Supplementary_Methods.docx
